# Supplementary material for: Too big to be noticed: cryptic invasion of Asian camel crickets in North American houses
Source: PeerJ. 2014 Sep 2;2:e523. doi: 10.7717/peerj.523 (PMC4157299; doi:10.7717/peerj.523)
Supplement: Supplemental Information 3 — Combined results of two types of survey data (see Appendix A), indicating presence or absence reports of camel crickets in homes. [file peerj-02-523-s003.xlsx]

## Sheet: c1GIS
	zip	CC	city	state
1	1013	No	Chicopee	MA
2	1069	No	Palmer	MA
3	1201	Yes	Pittsfield	MA
4	1266	No	West Stockbridge	MA
5	1266	No	West Stockbridge	MA
6	1301	No	Greenfield	MA
7	1355	No	New Salem	MA
8	1366	No	Petersham	MA
9	1420	No	Fitchburg	MA
10	1460	No	Littleton	MA
11	1532	Yes	Northborough	MA
12	1604	No	Worcester	MA
13	1720	Yes	Acton	MA
14	1742	No	Concord	MA
15	1754	No	Maynard	MA
16	1773	No	Lincoln	MA
17	1801	Yes	Woburn	MA
18	1801	No	Woburn	MA
19	1801	No	Woburn	MA
20	1801	No	Woburn	MA
21	1876	No	Tewksbury	MA
22	1906	No	Saugus	MA
23	1907	No	Swampscott	MA
24	1915	No	Beverly	MA
25	2026	No	Dedham	MA
26	2038	No	Franklin	MA
27	2062	No	Norwood	MA
28	2067	Yes	Sharon	MA
29	2067	Yes	Sharon	MA
30	2090	No	Westwood	MA
31	2129	No	Charlestown	MA
32	2130	No	Jamaica Plain	MA
33	2132	No	West Roxbury	MA
34	2135	No	Brighton	MA
35	2135	No	Brighton	MA
36	2139	No	Cambridge	MA
37	2139	No	Cambridge	MA
38	2139	No	Cambridge	MA
39	2139	No	Cambridge	MA
40	2140	No	Cambridge	MA
41	2140	No	Cambridge	MA
42	2144	No	Somerville	MA
43	2145	No	Somerville	MA
44	2145	No	Somerville	MA
45	2176	No	Melrose	MA
46	2332	No	Duxbury	MA
47	2445	No	Brookline	MA
48	2445	No	Brookline	MA
49	2446	No	Brookline	MA
50	2472	No	Watertown	MA
51	2472	No	Watertown	MA
52	2476	No	Arlington	MA
53	2493	No	Weston	MA
54	2644	No	Forestdale	MA
55	2818	No	East Greenwich	RI
56	2893	No	West Warwick	RI
57	2905	No	Providence	RI
58	2906	No	Providence	RI
59	2906	No	Providence	RI
60	2906	No	Providence	RI
61	3033	No	Brookline	NH
62	3038	No	Derry	NH
63	3053	No	Londonderry	NH
64	3055	No	Milford	NH
65	3055	No	Milford	NH
66	3102	No	Manchester	NH
67	3237	No	Gilmanton	NH
68	3276	No	Tilton	NH
69	3452	Yes	Jaffrey	NH
70	3461	No	Rindge	NH
71	3768	No	Lyme	NH
72	3768	No	Lyme	NH
73	3813	No	Center Conway	NH
74	4002	Yes	Alfred	ME
75	4011	No	Brunswick	ME
76	4224	No	Dixfield	ME
77	4240	No	Lewiston	ME
78	4289	No	West Paris	ME
79	4353	No	Whitefield	ME
80	4543	No	Damariscotta	ME
81	4605	No	Ellsworth	ME
82	4609	No	Bar Harbor	ME
83	4609	No	Bar Harbor	ME
84	4660	No	Mount Desert	ME
85	4660	No	Mount Desert	ME
86	4684	No	Surry	ME
87	4988	No	Unity	ME
88	4988	No	Unity	ME
89	5201	No	Bennington	VT
90	5255	No	Manchester Center	VT
91	5408	No	Burlington	VT
92	5446	No	Colchester	VT
93	5458	No	Grand Isle	VT
94	5478	No	Saint Albans	VT
95	6010	No	Bristol	CT
96	6010	No	Bristol	CT
97	6027	Yes	East Hartland	CT
98	6040	No	Manchester	CT
99	6109	No	Wethersfield	CT
100	6226	No	Willimantic	CT
101	6226	No	Willimantic	CT
102	6226	No	Willimantic	CT
103	6278	No	Ashford	CT
104	6377	No	Sterling	CT
105	6409	No	Centerbrook	CT
106	6422	No	Durham	CT
107	6423	No	East Haddam	CT
108	6451	No	Meriden	CT
109	6515	No	New Haven	CT
110	6520	No	New Haven	CT
111	6615	Yes	Stratford	CT
112	6790	No	Torrington	CT
113	6801	No	Bethel	CT
114	6824	No	Fairfield	CT
115	6880	No	Westport	CT
116	7002	No	Bayonne	NJ
117	7003	No	Bloomfield	NJ
118	7003	No	Bloomfield	NJ
119	7016	No	Cranford	NJ
120	7016	No	Cranford	NJ
121	7030	No	Hoboken	NJ
122	7036	No	Linden	NJ
123	7040	No	Maplewood	NJ
124	7310	No	Jersey City	NJ
125	7435	No	Newfoundland	NJ
126	7458	Yes	Saddle River	NJ
127	7480	Yes	West Milford	NJ
128	7480	Yes	West Milford	NJ
129	7642	Yes	Hillsdale	NJ
130	7676	No	Ho-Ho-Kus	NJ
131	7712	Yes	Asbury Park	NJ
132	7724	Yes	Eatontown	NJ
133	7753	Yes	Neptune	NJ
134	7753	Yes	Neptune	NJ
135	7825	Yes	Blairstown	NJ
136	7840	No	Hackettstown	NJ
137	7846	Yes	Johnsonburg	NJ
138	7853	Yes	Long Valley	NJ
139	7866	Yes	Rockaway	NJ
140	7920	Yes	Basking Ridge	NJ
141	7940	No	Madison	NJ
142	7940	Yes	Madison	NJ
143	7945	Yes	Mendham	NJ
144	8003	No	Cherry Hill	NJ
145	8003	Yes	Cherry Hill	NJ
146	8003	No	Cherry Hill	NJ
147	8012	No	Blackwood	NJ
148	8016	No	Burlington	NJ
149	8048	Yes	Lumberton	NJ
150	8048	Yes	Lumberton	NJ
151	8057	Yes	Moorestown	NJ
152	8080	No	Sewell	NJ
153	8080	No	Sewell	NJ
154	8083	Yes	Somerdale	NJ
155	8094	No	Williamstown	NJ
156	8102	No	Camden	NJ
157	8520	No	Hightstown	NJ
158	8551	Yes	Ringoes	NJ
159	8618	No	Trenton	NJ
160	8618	No	Trenton	NJ
161	8742	Yes	Point Pleasant Beach	NJ
162	8753	Yes	Toms River	NJ
163	8759	Yes	Whiting	NJ
164	8835	No	Manville	NJ
165	8835	No	Manville	NJ
166	8857	No	Old Bridge	NJ
167	10002	No	New York	NY
168	10009	No	New York	NY
169	10010	No	New York	NY
170	10011	No	New York	NY
171	10012	No	New York	NY
172	10014	No	New York	NY
173	10017	No	New York	NY
174	10023	No	New York	NY
175	10024	No	New York	NY
176	10025	No	New York	NY
177	10031	No	New York	NY
178	10036	No	New York	NY
179	10044	No	New York	NY
180	10065	No	New York	NY
181	10065	No	New York	NY
182	10305	No	Staten Island	NY
183	10465	No	Bronx	NY
184	10510	Yes	Briarcliff Manor	NY
185	10530	Yes	Hartsdale	NY
186	10533	No	Irvington	NY
187	10570	No	Pleasantville	NY
188	10570	No	Pleasantville	NY
189	10573	No	Port Chester	NY
190	10579	Yes	Putnam Valley	NY
191	10704	No	Yonkers	NY
192	10710	Yes	Yonkers	NY
193	10989	Yes	Valley Cottage	NY
194	11001	Yes	Floral Park	NY
195	11003	Yes	Elmont	NY
196	11010	Yes	Franklin Square	NY
197	11103	Yes	Astoria	NY
198	11103	No	Astoria	NY
199	11106	No	Astoria	NY
200	11201	No	Brooklyn	NY
201	11201	No	Brooklyn	NY
202	11205	No	Brooklyn	NY
203	11215	No	Brooklyn	NY
204	11215	No	Brooklyn	NY
205	11217	No	Brooklyn	NY
206	11218	No	Brooklyn	NY
207	11226	No	Brooklyn	NY
208	11228	No	Brooklyn	NY
209	11231	No	Brooklyn	NY
210	11231	No	Brooklyn	NY
211	11362	Yes	Little Neck	NY
212	11366	No	Fresh Meadows	NY
213	11372	No	Jackson Heights	NY
214	11566	Yes	Merrick	NY
215	11566	Yes	Merrick	NY
216	11709	Yes	Bayville	NY
217	11709	Yes	Bayville	NY
218	11710	Yes	Bellmore	NY
219	11710	Yes	Bellmore	NY
220	11721	Yes	Centerport	NY
221	11727	Yes	Coram	NY
222	11762	Yes	Massapequa Park	NY
223	11787	Yes	Smithtown	NY
224	11801	No	Hicksville	NY
225	11801	No	Hicksville	NY
226	11946	Yes	Hampton Bays	NY
227	11980	Yes	Yaphank	NY
228	12043	Yes	Cobleskill	NY
229	12180	No	Troy	NY
230	12477	No	Saugerties	NY
231	12484	No	Stone Ridge	NY
232	12529	Yes	Hillsdale	NY
233	12589	No	Wallkill	NY
234	12719	No	Barryville	NY
235	12850	No	Middle Grove	NY
236	12996	No	Willsboro	NY
237	13026	No	Aurora	NY
238	13028	Yes	Bernhards Bay	NY
239	13320	No	Cherry Valley	NY
240	13339	No	Fort Plain	NY
241	13413	No	New Hartford	NY
242	13425	No	Oriskany Falls	NY
243	13502	No	Utica	NY
244	13502	Yes	Utica	NY
245	13830	No	Oxford	NY
246	13902	No	Binghamton	NY
247	13905	No	Binghamton	NY
248	14057	No	Eden	NY
249	14072	No	Grand Island	NY
250	14072	No	Grand Island	NY
251	14072	No	Grand Island	NY
252	14094	No	Lockport	NY
253	14150	No	Tonawanda	NY
254	14170	Yes	West Falls	NY
255	14214	No	Buffalo	NY
256	14217	No	Buffalo	NY
257	14221	No	Buffalo	NY
258	14223	No	Buffalo	NY
259	14224	No	Buffalo	NY
260	14226	No	Buffalo	NY
261	14526	No	Penfield	NY
262	14534	No	Pittsford	NY
263	14541	No	Romulus	NY
264	14607	No	Rochester	NY
265	14617	Yes	Rochester	NY
266	14623	No	Rochester	NY
267	14623	No	Rochester	NY
268	14626	No	Rochester	NY
269	14802	No	Alfred	NY
270	14850	No	Ithaca	NY
271	14883	No	Spencer	NY
272	14897	Yes	Whitesville	NY
273	14904	No	Elmira	NY
274	15001	No	Aliquippa	PA
275	15022	Yes	Charleroi	PA
276	15024	No	Cheswick	PA
277	15065	No	Natrona Heights	PA
278	15065	No	Natrona Heights	PA
279	15068	No	New Kensington	PA
280	15106	No	Carnegie	PA
281	15120	No	Homestead	PA
282	15202	No	Pittsburgh	PA
283	15203	No	Pittsburgh	PA
284	15217	No	Pittsburgh	PA
285	15217	No	Pittsburgh	PA
286	15221	No	Pittsburgh	PA
287	15237	No	Pittsburgh	PA
288	15301	No	Washington	PA
289	15317	No	Canonsburg	PA
290	15541	No	Friedens	PA
291	15601	No	Greensburg	PA
292	15601	Yes	Greensburg	PA
293	15601	No	Greensburg	PA
294	15666	Yes	Mount Pleasant	PA
295	15905	No	Johnstown	PA
296	15946	No	Portage	PA
297	16404	No	Centerville	PA
298	16428	No	North East	PA
299	16428	No	North East	PA
300	16502	No	Erie	PA
301	16503	No	Erie	PA
302	16507	No	Erie	PA
303	16509	No	Erie	PA
304	16509	No	Erie	PA
305	16510	No	Erie	PA
306	16602	No	Altoona	PA
307	16801	No	State College	PA
308	16801	No	State College	PA
309	16803	No	State College	PA
310	16803	No	State College	PA
311	16827	No	Boalsburg	PA
312	17019	Yes	Dillsburg	PA
313	17033	No	Hershey	PA
314	17036	No	Hummelstown	PA
315	17101	No	Harrisburg	PA
316	17104	No	Harrisburg	PA
317	17112	No	Harrisburg	PA
318	17313	Yes	Dallastown	PA
319	17602	No	Lancaster	PA
320	17724	No	Canton	PA
321	17901	No	Pottsville	PA
322	18017	No	Bethlehem	PA
323	18040	Yes	Easton	PA
324	18103	Yes	Allentown	PA
325	18104	No	Allentown	PA
326	18337	Yes	Milford	PA
327	18471	No	Waverly	PA
328	18510	No	Scranton	PA
329	18657	No	Tunkhannock	PA
330	18661	No	White Haven	PA
331	18914	No	Chalfont	PA
332	18951	Yes	Quakertown	PA
333	18966	No	Southampton	PA
334	18977	No	Washington Crossing	PA
335	19026	Yes	Drexel Hill	PA
336	19026	Yes	Drexel Hill	PA
337	19033	No	Folsom	PA
338	19053	No	Feasterville Trevose	PA
339	19053	No	Feasterville Trevose	PA
340	19054	Yes	Levittown	PA
341	19054	No	Levittown	PA
342	19063	Yes	Media	PA
343	19083	Yes	Havertown	PA
344	19086	No	Wallingford	PA
345	19103	No	Philadelphia	PA
346	19104	No	Philadelphia	PA
347	19107	No	Philadelphia	PA
348	19115	No	Philadelphia	PA
349	19125	No	Philadelphia	PA
350	19127	No	Philadelphia	PA
351	19130	No	Philadelphia	PA
352	19143	No	Philadelphia	PA
353	19147	No	Philadelphia	PA
354	19320	No	Coatesville	PA
355	19320	No	Coatesville	PA
356	19352	Yes	Lincoln University	PA
357	19380	No	West Chester	PA
358	19380	No	West Chester	PA
359	19426	No	Collegeville	PA
360	19507	Yes	Bethel	PA
361	19526	No	Hamburg	PA
362	19609	Yes	Reading	PA
363	19701	No	Bear	DE
364	19702	Yes	Newark	DE
365	19702	No	Newark	DE
366	19720	No	New Castle	DE
367	19720	No	New Castle	DE
368	19809	Yes	Wilmington	DE
369	19958	Yes	Lewes	DE
370	19977	Yes	Smyrna	DE
371	20001	No	Washington	DC
372	20002	Yes	Washington	DC
373	20003	No	Washington	DC
374	20008	No	Washington	DC
375	20009	Yes	Washington	DC
376	20009	No	Washington	DC
377	20009	No	Washington	DC
378	20009	No	Washington	DC
379	20010	No	Washington	DC
380	20012	No	Washington	DC
381	20037	No	Washington	DC
382	20037	Yes	Washington	DC
383	20111	Yes	Manassas	VA
384	20124	Yes	Clifton	VA
385	20147	Yes	Ashburn	VA
386	20170	Yes	Herndon	VA
387	20187	Yes	Warrenton	VA
388	20191	Yes	Reston	VA
389	20194	Yes	Reston	VA
390	20194	No	Reston	VA
391	20194	No	Reston	VA
392	20617	Yes	Bryantown	MD
393	20619	Yes	California	MD
394	20619	No	California	MD
395	20619	Yes	California	MD
396	20653	Yes	Lexington Park	MD
397	20678	Yes	Prince Frederick	MD
398	20708	Yes	Laurel	MD
399	20715	Yes	Bowie	MD
400	20740	Yes	College Park	MD
401	20740	No	College Park	MD
402	20740	Yes	College Park	MD
403	20772	Yes	Upper Marlboro	MD
404	20782	Yes	Hyattsville	MD
405	20814	Yes	Bethesda	MD
406	20816	Yes	Bethesda	MD
407	20817	Yes	Bethesda	MD
408	20817	No	Bethesda	MD
409	20817	Yes	Bethesda	MD
410	20852	No	Rockville	MD
411	20854	Yes	Potomac	MD
412	20879	Yes	Gaithersburg	MD
413	20895	Yes	Kensington	MD
414	20901	Yes	Silver Spring	MD
415	20902	Yes	Silver Spring	MD
416	20910	Yes	Silver Spring	MD
417	20910	No	Silver Spring	MD
418	20912	Yes	Takoma Park	MD
419	21012	Yes	Arnold	MD
420	21037	Yes	Edgewater	MD
421	21054	Yes	Gambrills	MD
422	21084	No	Jarrettsville	MD
423	21136	Yes	Reisterstown	MD
424	21146	Yes	Severna Park	MD
425	21158	No	Westminster	MD
426	21201	No	Baltimore	MD
427	21204	Yes	Towson	MD
428	21209	No	Baltimore	MD
429	21212	No	Baltimore	MD
430	21214	Yes	Baltimore	MD
431	21217	Yes	Baltimore	MD
432	21218	Yes	Baltimore	MD
433	21218	No	Baltimore	MD
434	21218	Yes	Baltimore	MD
435	21219	Yes	Sparrows Point	MD
436	21227	Yes	Halethorpe	MD
437	21229	No	Baltimore	MD
438	21231	No	Baltimore	MD
439	21234	Yes	Parkville	MD
440	21236	Yes	Nottingham	MD
441	21502	No	Cumberland	MD
442	21520	No	Accident	MD
443	21532	No	Frostburg	MD
444	21536	Yes	Grantsville	MD
445	21536	Yes	Grantsville	MD
446	21703	No	Frederick	MD
447	21704	No	Frederick	MD
448	21769	No	Middletown	MD
449	21784	No	Sykesville	MD
450	21804	No	Salisbury	MD
451	21811	Yes	Berlin	MD
452	21913	No	Cecilton	MD
453	21921	No	Elkton	MD
454	22030	No	Fairfax	VA
455	22032	No	Fairfax	VA
456	22033	No	Fairfax	VA
457	22041	Yes	Falls Church	VA
458	22041	Yes	Falls Church	VA
459	22066	No	Great Falls	VA
460	22201	Yes	Arlington	VA
461	22201	No	Arlington	VA
462	22201	No	Arlington	VA
463	22203	No	Arlington	VA
464	22203	No	Arlington	VA
465	22204	Yes	Arlington	VA
466	22204	No	Arlington	VA
467	22207	Yes	Arlington	VA
468	22304	No	Alexandria	VA
469	22310	Yes	Alexandria	VA
470	22314	No	Alexandria	VA
471	22485	Yes	King George	VA
472	22551	Yes	Spotsylvania	VA
473	22551	Yes	Spotsylvania	VA
474	22554	No	Stafford	VA
475	22602	No	Winchester	VA
476	22602	No	Winchester	VA
477	22611	No	Berryville	VA
478	22611	No	Berryville	VA
479	22630	Yes	Front Royal	VA
480	22656	No	Stephenson	VA
481	22801	No	Harrisonburg	VA
482	22812	No	Bridgewater	VA
483	22821	No	Dayton	VA
484	22853	No	Timberville	VA
485	22853	No	Timberville	VA
486	22901	Yes	Charlottesville	VA
487	22901	Yes	Charlottesville	VA
488	22901	Yes	Charlottesville	VA
489	22901	Yes	Charlottesville	VA
490	22902	Yes	Charlottesville	VA
491	22902	Yes	Charlottesville	VA
492	22903	Yes	Charlottesville	VA
493	22903	Yes	Charlottesville	VA
494	22903	Yes	Charlottesville	VA
495	22903	Yes	Charlottesville	VA
496	22903	Yes	Charlottesville	VA
497	22903	No	Charlottesville	VA
498	22903	No	Charlottesville	VA
499	22903	No	Charlottesville	VA
500	22903	Yes	Charlottesville	VA
501	22903	Yes	Charlottesville	VA
502	22906	No	Charlottesville	VA
503	22911	No	Charlottesville	VA
504	22923	No	Barboursville	VA
505	22923	No	Barboursville	VA
506	22958	Yes	Nellysford	VA
507	22960	No	Orange	VA
508	22973	Yes	Stanardsville	VA
509	22973	Yes	Stanardsville	VA
510	22973	No	Stanardsville	VA
511	23039	Yes	Crozier	VA
512	23112	No	Midlothian	VA
513	23112	No	Midlothian	VA
514	23123	Yes	New Canton	VA
515	23175	Yes	Urbanna	VA
516	23220	Yes	Richmond	VA
517	23222	No	Richmond	VA
518	23225	Yes	Richmond	VA
519	23225	Yes	Richmond	VA
520	23225	Yes	Richmond	VA
521	23228	Yes	Richmond	VA
522	23228	Yes	Richmond	VA
523	23454	Yes	Virginia Beach	VA
524	23701	Yes	Portsmouth	VA
525	23803	Yes	Petersburg	VA
526	23831	Yes	Chester	VA
527	23921	Yes	Buckingham	VA
528	24015	No	Roanoke	VA
529	24016	No	Roanoke	VA
530	24060	Yes	Blacksburg	VA
531	24060	Yes	Blacksburg	VA
532	24060	Yes	Blacksburg	VA
533	24060	No	Blacksburg	VA
534	24060	No	Blacksburg	VA
535	24073	No	Christiansburg	VA
536	24086	Yes	Eggleston	VA
537	24095	Yes	Goodview	VA
538	24115	Yes	Martinsville	VA
539	24141	Yes	Radford	VA
540	24151	No	Rocky Mount	VA
541	24219	Yes	Big Stone Gap	VA
542	24228	No	Clintwood	VA
543	24347	No	Hiwassee	VA
544	24416	Yes	Buena Vista	VA
545	24502	Yes	Lynchburg	VA
546	24502	Yes	Lynchburg	VA
547	24503	Yes	Lynchburg	VA
548	24503	Yes	Lynchburg	VA
549	24503	Yes	Lynchburg	VA
550	24503	Yes	Lynchburg	VA
551	24503	Yes	Lynchburg	VA
552	24541	Yes	Danville	VA
553	24574	Yes	Monroe	VA
554	24590	Yes	Scottsville	VA
555	24590	Yes	Scottsville	VA
556	24590	No	Scottsville	VA
557	24590	No	Scottsville	VA
558	24592	No	South Boston	VA
559	24901	No	Lewisburg	WV
560	24901	No	Lewisburg	WV
561	24920	No	Bartow	WV
562	25177	Yes	Saint Albans	WV
563	25177	Yes	Saint Albans	WV
564	25304	No	Charleston	WV
565	25312	Yes	Charleston	WV
566	25314	Yes	Charleston	WV
567	25404	No	Martinsburg	WV
568	25414	No	Charles Town	WV
569	25414	No	Charles Town	WV
570	25523	No	Hamlin	WV
571	25801	Yes	Beckley	WV
572	25840	No	Fayetteville	WV
573	25868	No	Lookout	WV
574	25901	No	Oak Hill	WV
575	25901	No	Oak Hill	WV
576	26003	No	Wheeling	WV
577	26038	No	Glen Dale	WV
578	26187	Yes	Williamstown	WV
579	26201	Yes	Buckhannon	WV
580	26241	No	Elkins	WV
581	26376	Yes	Ireland	WV
582	26386	No	Lumberport	WV
583	26416	Yes	Philippi	WV
584	26452	Yes	Weston	WV
585	26452	No	Weston	WV
586	26505	No	Morgantown	WV
587	26505	No	Morgantown	WV
588	26508	Yes	Morgantown	WV
589	26508	Yes	Morgantown	WV
590	26525	No	Bruceton Mills	WV
591	26554	No	Fairmont	WV
592	26582	No	Mannington	WV
593	26710	No	Burlington	WV
594	26851	No	Wardensville	WV
595	27012	No	Clemmons	NC
596	27021	Yes	King	NC
597	27021	Yes	King	NC
598	27025	Yes	Madison	NC
599	27030	Yes	Mount Airy	NC
600	27030	Yes	Mount Airy	NC
601	27030	Yes	Mount Airy	NC
602	27052	Yes	Walnut Cove	NC
603	27052	Yes	Walnut Cove	NC
604	27052	Yes	Walnut Cove	NC
605	27103	Yes	Winston Salem	NC
606	27103	Yes	Winston Salem	NC
607	27103	Yes	Winston Salem	NC
608	27104	No	Winston Salem	NC
609	27106	Yes	Winston Salem	NC
610	27106	Yes	Winston Salem	NC
611	27106	Yes	Winston Salem	NC
612	27106	Yes	Winston Salem	NC
613	27106	Yes	Winston Salem	NC
614	27106	Yes	Winston Salem	NC
615	27127	Yes	Winston Salem	NC
616	27127	Yes	Winston Salem	NC
617	27203	Yes	Asheboro	NC
618	27205	Yes	Asheboro	NC
619	27214	Yes	Browns Summit	NC
620	27214	Yes	Browns Summit	NC
621	27215	Yes	Burlington	NC
622	27215	Yes	Burlington	NC
623	27215	No	Burlington	NC
624	27215	Yes	Burlington	NC
625	27231	No	Cedar Grove	NC
626	27243	Yes	Efland	NC
627	27243	No	Efland	NC
628	27248	Yes	Franklinville	NC
629	27248	Yes	Franklinville	NC
630	27249	No	Gibsonville	NC
631	27262	Yes	High Point	NC
632	27278	Yes	Hillsborough	NC
633	27278	Yes	Hillsborough	NC
634	27278	Yes	Hillsborough	NC
635	27278	Yes	Hillsborough	NC
636	27278	Yes	Hillsborough	NC
637	27278	No	Hillsborough	NC
638	27278	No	Hillsborough	NC
639	27278	No	Hillsborough	NC
640	27278	Yes	Hillsborough	NC
641	27283	Yes	Julian	NC
642	27284	Yes	Kernersville	NC
643	27312	Yes	Pittsboro	NC
644	27312	Yes	Pittsboro	NC
645	27312	No	Pittsboro	NC
646	27312	Yes	Pittsboro	NC
647	27330	No	Sanford	NC
648	27332	Yes	Sanford	NC
649	27340	Yes	Saxapahaw	NC
650	27344	No	Siler City	NC
651	27344	No	Siler City	NC
652	27371	Yes	Troy	NC
653	27379	Yes	Yanceyville	NC
654	27379	Yes	Yanceyville	NC
655	27403	Yes	Greensboro	NC
656	27403	Yes	Greensboro	NC
657	27403	Yes	Greensboro	NC
658	27405	Yes	Greensboro	NC
659	27407	Yes	Greensboro	NC
660	27408	Yes	Greensboro	NC
661	27409	No	Greensboro	NC
662	27409	No	Greensboro	NC
663	27410	Yes	Greensboro	NC
664	27501	No	Angier	NC
665	27502	Yes	Apex	NC
666	27502	Yes	Apex	NC
667	27504	No	Benson	NC
668	27510	Yes	Carrboro	NC
669	27510	Yes	Carrboro	NC
670	27510	Yes	Carrboro	NC
671	27510	No	Carrboro	NC
672	27510	Yes	Carrboro	NC
673	27510	Yes	Carrboro	NC
674	27510	No	Carrboro	NC
675	27510	Yes	Carrboro	NC
676	27510	Yes	Carrboro	NC
677	27510	No	Carrboro	NC
678	27510	No	Carrboro	NC
679	27510	No	Carrboro	NC
680	27510	Yes	Carrboro	NC
681	27511	Yes	Cary	NC
682	27511	Yes	Cary	NC
683	27511	Yes	Cary	NC
684	27511	Yes	Cary	NC
685	27511	Yes	Cary	NC
686	27511	Yes	Cary	NC
687	27511	Yes	Cary	NC
688	27511	No	Cary	NC
689	27511	No	Cary	NC
690	27511	Yes	Cary	NC
691	27513	No	Cary	NC
692	27513	Yes	Cary	NC
693	27513	No	Cary	NC
694	27513	Yes	Cary	NC
695	27513	No	Cary	NC
696	27513	No	Cary	NC
697	27513	No	Cary	NC
698	27513	No	Cary	NC
699	27513	No	Cary	NC
700	27514	Yes	Chapel Hill	NC
701	27514	Yes	Chapel Hill	NC
702	27514	Yes	Chapel Hill	NC
703	27514	Yes	Chapel Hill	NC
704	27514	Yes	Chapel Hill	NC
705	27514	No	Chapel Hill	NC
706	27514	No	Chapel Hill	NC
707	27514	No	Chapel Hill	NC
708	27514	No	Chapel Hill	NC
709	27514	No	Chapel Hill	NC
710	27514	No	Chapel Hill	NC
711	27514	No	Chapel Hill	NC
712	27514	Yes	Chapel Hill	NC
713	27516	Yes	Chapel Hill	NC
714	27516	Yes	Chapel Hill	NC
715	27516	Yes	Chapel Hill	NC
716	27516	Yes	Chapel Hill	NC
717	27516	No	Chapel Hill	NC
718	27516	No	Chapel Hill	NC
719	27516	No	Chapel Hill	NC
720	27516	No	Chapel Hill	NC
721	27516	Yes	Chapel Hill	NC
722	27517	Yes	Chapel Hill	NC
723	27517	Yes	Chapel Hill	NC
724	27517	No	Chapel Hill	NC
725	27518	No	Cary	NC
726	27519	No	Cary	NC
727	27519	No	Cary	NC
728	27523	Yes	Eagle Rock	NC
729	27523	Yes	Eagle Rock	NC
730	27523	Yes	Eagle Rock	NC
731	27525	No	Franklinton	NC
732	27525	No	Franklinton	NC
733	27525	No	Franklinton	NC
734	27526	Yes	Fuquay Varina	NC
735	27526	No	Fuquay Varina	NC
736	27526	No	Fuquay Varina	NC
737	27527	Yes	Clayton	NC
738	27527	Yes	Clayton	NC
739	27529	Yes	Garner	NC
740	27529	Yes	Garner	NC
741	27529	Yes	Garner	NC
742	27529	Yes	Garner	NC
743	27529	No	Garner	NC
744	27529	No	Garner	NC
745	27529	No	Garner	NC
746	27530	No	Goldsboro	NC
747	27539	No	Apex	NC
748	27539	No	Apex	NC
749	27540	Yes	Holly Springs	NC
750	27540	Yes	Holly Springs	NC
751	27540	No	Holly Springs	NC
752	27540	No	Holly Springs	NC
753	27540	No	Holly Springs	NC
754	27540	Yes	Holly Springs	NC
755	27560	No	Morrisville	NC
756	27560	No	Morrisville	NC
757	27560	No	Morrisville	NC
758	27560	No	Morrisville	NC
759	27565	Yes	Oxford	NC
760	27568	Yes	Pine Level	NC
761	27576	Yes	Selma	NC
762	27577	Yes	Smithfield	NC
763	27581	Yes	Stem	NC
764	27587	Yes	Wake Forest	NC
765	27591	No	Wendell	NC
766	27591	Yes	Wendell	NC
767	27596	No	Youngsville	NC
768	27597	Yes	Zebulon	NC
769	27597	No	Zebulon	NC
770	27603	Yes	Raleigh	NC
771	27603	No	Raleigh	NC
772	27603	No	Raleigh	NC
773	27603	Yes	Raleigh	NC
774	27603	Yes	Raleigh	NC
775	27603	No	Raleigh	NC
776	27603	Yes	Raleigh	NC
777	27604	Yes	Raleigh	NC
778	27604	Yes	Raleigh	NC
779	27604	Yes	Raleigh	NC
780	27604	Yes	Raleigh	NC
781	27604	Yes	Raleigh	NC
782	27604	Yes	Raleigh	NC
783	27604	No	Raleigh	NC
784	27604	Yes	Raleigh	NC
785	27605	No	Raleigh	NC
786	27606	Yes	Raleigh	NC
787	27606	Yes	Raleigh	NC
788	27606	Yes	Raleigh	NC
789	27606	Yes	Raleigh	NC
790	27606	Yes	Raleigh	NC
791	27606	Yes	Raleigh	NC
792	27606	Yes	Raleigh	NC
793	27606	Yes	Raleigh	NC
794	27606	No	Raleigh	NC
795	27606	Yes	Raleigh	NC
796	27606	Yes	Raleigh	NC
797	27606	Yes	Raleigh	NC
798	27606	Yes	Raleigh	NC
799	27606	No	Raleigh	NC
800	27606	No	Raleigh	NC
801	27606	Yes	Raleigh	NC
802	27606	Yes	Raleigh	NC
803	27607	Yes	Raleigh	NC
804	27607	Yes	Raleigh	NC
805	27607	Yes	Raleigh	NC
806	27607	Yes	Raleigh	NC
807	27607	Yes	Raleigh	NC
808	27607	Yes	Raleigh	NC
809	27607	Yes	Raleigh	NC
810	27607	Yes	Raleigh	NC
811	27607	No	Raleigh	NC
812	27607	Yes	Raleigh	NC
813	27607	Yes	Raleigh	NC
814	27607	No	Raleigh	NC
815	27607	No	Raleigh	NC
816	27607	No	Raleigh	NC
817	27607	Yes	Raleigh	NC
818	27608	Yes	Raleigh	NC
819	27608	Yes	Raleigh	NC
820	27609	Yes	Raleigh	NC
821	27609	No	Raleigh	NC
822	27609	Yes	Raleigh	NC
823	27610	Yes	Raleigh	NC
824	27610	No	Raleigh	NC
825	27610	No	Raleigh	NC
826	27610	No	Raleigh	NC
827	27612	Yes	Raleigh	NC
828	27612	Yes	Raleigh	NC
829	27612	No	Raleigh	NC
830	27612	Yes	Raleigh	NC
831	27612	Yes	Raleigh	NC
832	27612	Yes	Raleigh	NC
833	27612	Yes	Raleigh	NC
834	27612	No	Raleigh	NC
835	27612	No	Raleigh	NC
836	27612	No	Raleigh	NC
837	27612	No	Raleigh	NC
838	27613	No	Raleigh	NC
839	27613	Yes	Raleigh	NC
840	27613	Yes	Raleigh	NC
841	27613	No	Raleigh	NC
842	27613	No	Raleigh	NC
843	27613	No	Raleigh	NC
844	27613	No	Raleigh	NC
845	27613	No	Raleigh	NC
846	27613	Yes	Raleigh	NC
847	27614	Yes	Raleigh	NC
848	27614	No	Raleigh	NC
849	27614	No	Raleigh	NC
850	27614	Yes	Raleigh	NC
851	27614	No	Raleigh	NC
852	27615	No	Raleigh	NC
853	27615	Yes	Raleigh	NC
854	27616	Yes	Raleigh	NC
855	27616	Yes	Raleigh	NC
856	27616	Yes	Raleigh	NC
857	27616	No	Raleigh	NC
858	27616	No	Raleigh	NC
859	27701	Yes	Durham	NC
860	27701	Yes	Durham	NC
861	27701	No	Durham	NC
862	27701	No	Durham	NC
863	27701	No	Durham	NC
864	27701	Yes	Durham	NC
865	27703	No	Durham	NC
866	27704	Yes	Durham	NC
867	27704	No	Durham	NC
868	27705	Yes	Durham	NC
869	27705	Yes	Durham	NC
870	27705	Yes	Durham	NC
871	27705	No	Durham	NC
872	27705	No	Durham	NC
873	27705	Yes	Durham	NC
874	27707	No	Durham	NC
875	27707	Yes	Durham	NC
876	27707	Yes	Durham	NC
877	27707	Yes	Durham	NC
878	27707	Yes	Durham	NC
879	27707	Yes	Durham	NC
880	27707	Yes	Durham	NC
881	27707	No	Durham	NC
882	27707	No	Durham	NC
883	27707	No	Durham	NC
884	27707	No	Durham	NC
885	27707	No	Durham	NC
886	27707	No	Durham	NC
887	27707	Yes	Durham	NC
888	27712	No	Durham	NC
889	27712	No	Durham	NC
890	27712	No	Durham	NC
891	27713	Yes	Durham	NC
892	27713	Yes	Durham	NC
893	27713	Yes	Durham	NC
894	27713	Yes	Durham	NC
895	27713	No	Durham	NC
896	27713	No	Durham	NC
897	27713	No	Durham	NC
898	27713	No	Durham	NC
899	27713	No	Durham	NC
900	27713	No	Durham	NC
901	27713	No	Durham	NC
902	27830	No	Fremont	NC
903	27852	Yes	Macclesfield	NC
904	27856	Yes	Nashville	NC
905	27858	No	Greenville	NC
906	27889	Yes	Washington	NC
907	27889	Yes	Washington	NC
908	27889	Yes	Washington	NC
909	27889	Yes	Washington	NC
910	27889	No	Washington	NC
911	27924	Yes	Colerain	NC
912	27932	No	Edenton	NC
913	27944	No	Hertford	NC
914	27948	No	Kill Devil Hills	NC
915	27948	No	Kill Devil Hills	NC
916	27949	Yes	Kitty Hawk	NC
917	27954	No	Manteo	NC
918	28012	Yes	Belmont	NC
919	28016	Yes	Bessemer City	NC
920	28027	No	Concord	NC
921	28036	Yes	Davidson	NC
922	28052	No	Gastonia	NC
923	28081	Yes	Kannapolis	NC
924	28097	No	Locust	NC
925	28104	No	Matthews	NC
926	28105	Yes	Matthews	NC
927	28105	Yes	Matthews	NC
928	28139	No	Rutherfordton	NC
929	28139	No	Rutherfordton	NC
930	28144	Yes	Salisbury	NC
931	28144	No	Salisbury	NC
932	28173	No	Waxhaw	NC
933	28203	Yes	Charlotte	NC
934	28205	Yes	Charlotte	NC
935	28209	No	Charlotte	NC
936	28209	No	Charlotte	NC
937	28209	No	Charlotte	NC
938	28210	Yes	Charlotte	NC
939	28210	Yes	Charlotte	NC
940	28211	Yes	Charlotte	NC
941	28211	No	Charlotte	NC
942	28211	No	Charlotte	NC
943	28216	No	Charlotte	NC
944	28216	No	Charlotte	NC
945	28227	No	Charlotte	NC
946	28270	No	Charlotte	NC
947	28270	No	Charlotte	NC
948	28270	No	Charlotte	NC
949	28273	Yes	Charlotte	NC
950	28277	Yes	Charlotte	NC
951	28277	No	Charlotte	NC
952	28277	No	Charlotte	NC
953	28304	No	Fayetteville	NC
954	28311	Yes	Fayetteville	NC
955	28311	No	Fayetteville	NC
956	28315	Yes	Aberdeen	NC
957	28315	No	Aberdeen	NC
958	28337	No	Elizabethtown	NC
959	28337	No	Elizabethtown	NC
960	28352	Yes	Laurinburg	NC
961	28364	No	Maxton	NC
962	28387	Yes	Southern Pines	NC
963	28387	Yes	Southern Pines	NC
964	28390	No	Spring Lake	NC
965	28411	Yes	Wilmington	NC
966	28411	No	Wilmington	NC
967	28412	No	Wilmington	NC
968	28460	No	Sneads Ferry	NC
969	28460	Yes	Sneads Ferry	NC
970	28470	No	South Brunswick	NC
971	28470	No	South Brunswick	NC
972	28586	No	Vanceboro	NC
973	28601	Yes	Hickory	NC
974	28601	Yes	Hickory	NC
975	28601	Yes	Hickory	NC
976	28601	Yes	Hickory	NC
977	28601	No	Hickory	NC
978	28601	Yes	Hickory	NC
979	28604	Yes	Banner Elk	NC
980	28607	Yes	Boone	NC
981	28610	Yes	Claremont	NC
982	28618	No	Deep Gap	NC
983	28625	Yes	Statesville	NC
984	28645	Yes	Lenoir	NC
985	28645	Yes	Lenoir	NC
986	28645	Yes	Lenoir	NC
987	28645	Yes	Lenoir	NC
988	28650	Yes	Maiden	NC
989	28659	Yes	North Wilkesboro	NC
990	28677	Yes	Statesville	NC
991	28677	Yes	Statesville	NC
992	28677	Yes	Statesville	NC
993	28679	No	Sugar Grove	NC
994	28692	Yes	Vilas	NC
995	28705	Yes	Bakersville	NC
996	28711	Yes	Black Mountain	NC
997	28715	No	Candler	NC
998	28715	No	Candler	NC
999	28729	No	Etowah	NC
1000	28730	Yes	Fairview	NC
1001	28730	No	Fairview	NC
1002	28730	Yes	Fairview	NC
1003	28731	Yes	Flat Rock	NC
1004	28732	No	Fletcher	NC
1005	28734	Yes	Franklin	NC
1006	28734	Yes	Franklin	NC
1007	28753	No	Marshall	NC
1008	28754	Yes	Mars Hill	NC
1009	28777	Yes	Spruce Pine	NC
1010	28777	Yes	Spruce Pine	NC
1011	28778	Yes	Swannanoa	NC
1012	28782	No	Tryon	NC
1013	28782	No	Tryon	NC
1014	28803	Yes	Asheville	NC
1015	28804	Yes	Asheville	NC
1016	29042	Yes	Denmark	SC
1017	29063	Yes	Irmo	SC
1018	29072	No	Lexington	SC
1019	29078	No	Lugoff	SC
1020	29148	Yes	Summerton	SC
1021	29169	No	West Columbia	SC
1022	29169	No	West Columbia	SC
1023	29205	No	Columbia	SC
1024	29403	No	Charleston	SC
1025	29403	No	Charleston	SC
1026	29410	Yes	Charleston	SC
1027	29412	No	Charleston	SC
1028	29412	No	Charleston	SC
1029	29414	No	Charleston	SC
1030	29455	Yes	Johns Island	SC
1031	29456	No	Ladson	SC
1032	29466	No	Mount Pleasant	SC
1033	29466	No	Mount Pleasant	SC
1034	29485	No	Summerville	SC
1035	29485	No	Summerville	SC
1036	29488	No	Walterboro	SC
1037	29488	No	Walterboro	SC
1038	29505	Yes	Florence	SC
1039	29526	No	Conway	SC
1040	29526	No	Conway	SC
1041	29576	No	Murrells Inlet	SC
1042	29585	No	Pawleys Island	SC
1043	29611	No	Greenville	SC
1044	29621	Yes	Anderson	SC
1045	29639	No	Due West	SC
1046	29650	No	Greer	SC
1047	29691	No	Walhalla	SC
1048	29691	No	Walhalla	SC
1049	29706	Yes	Chester	SC
1050	29706	Yes	Chester	SC
1051	29710	No	Clover	SC
1052	29710	No	Clover	SC
1053	29720	Yes	Lancaster	SC
1054	29803	No	Aiken	SC
1055	29835	Yes	McCormick	SC
1056	29860	No	North Augusta	SC
1057	29860	No	North Augusta	SC
1058	29902	No	Beaufort	SC
1059	29910	No	Bluffton	SC
1060	30030	Yes	Decatur	GA
1061	30032	No	Decatur	GA
1062	30033	No	Decatur	GA
1063	30043	No	Lawrenceville	GA
1064	30047	No	Lilburn	GA
1065	30072	No	Pine Lake	GA
1066	30096	Yes	Duluth	GA
1067	30101	No	Acworth	GA
1068	30101	No	Acworth	GA
1069	30161	Yes	Rome	GA
1070	30165	Yes	Rome	GA
1071	30215	No	Fayetteville	GA
1072	30312	No	Atlanta	GA
1073	30317	No	Atlanta	GA
1074	30319	Yes	Atlanta	GA
1075	30340	Yes	Atlanta	GA
1076	30342	Yes	Atlanta	GA
1077	30343	No	Atlanta	GA
1078	30518	No	Buford	GA
1079	30534	No	Dawsonville	GA
1080	30605	No	Athens	GA
1081	30642	No	Greensboro	GA
1082	30643	No	Hartwell	GA
1083	30817	Yes	Lincolnton	GA
1084	30904	Yes	Augusta	GA
1085	30907	No	Augusta	GA
1086	31324	No	Richmond Hill	GA
1087	31326	Yes	Rincon	GA
1088	31404	No	Savannah	GA
1089	31519	No	Broxton	GA
1090	31523	No	Brunswick	GA
1091	31535	No	Douglas	GA
1092	31635	No	Lakeland	GA
1093	31719	Yes	Americus	GA
1094	32164	No	Palm Coast	FL
1095	32202	No	Jacksonville	FL
1096	32206	No	Jacksonville	FL
1097	32211	No	Jacksonville	FL
1098	32507	No	Pensacola	FL
1099	32507	No	Pensacola	FL
1100	32514	No	Pensacola	FL
1101	32526	No	Pensacola	FL
1102	32569	No	Mary Esther	FL
1103	32578	No	Niceville	FL
1104	32601	No	Gainesville	FL
1105	32601	No	Gainesville	FL
1106	32601	No	Gainesville	FL
1107	32601	No	Gainesville	FL
1108	32606	No	Gainesville	FL
1109	32607	No	Gainesville	FL
1110	32607	No	Gainesville	FL
1111	32607	No	Gainesville	FL
1112	32607	No	Gainesville	FL
1113	32608	No	Gainesville	FL
1114	32608	No	Gainesville	FL
1115	32609	Yes	Gainesville	FL
1116	32643	Yes	High Springs	FL
1117	32669	Yes	Newberry	FL
1118	32702	Yes	Altoona	FL
1119	32703	No	Apopka	FL
1120	32707	No	Casselberry	FL
1121	32754	No	Mims	FL
1122	32765	No	Oviedo	FL
1123	32804	No	Orlando	FL
1124	32804	No	Orlando	FL
1125	32935	No	Melbourne	FL
1126	32937	No	Satellite Beach	FL
1127	32949	No	Grant	FL
1128	32958	No	Sebastian	FL
1129	32958	No	Sebastian	FL
1130	32963	No	Vero Beach	FL
1131	32968	No	Vero Beach	FL
1132	33009	No	Hallandale	FL
1133	33028	No	Pembroke Pines	FL
1134	33133	No	Miami	FL
1135	33165	No	Miami	FL
1136	33186	No	Miami	FL
1137	33312	No	Fort Lauderdale	FL
1138	33458	No	Jupiter	FL
1139	33458	No	Jupiter	FL
1140	33476	No	Pahokee	FL
1141	33543	No	Zephyrhills	FL
1142	33543	No	Zephyrhills	FL
1143	33559	Yes	Land O' Lakes	FL
1144	33576	No	San Antonio	FL
1145	33578	No	St. Leo	FL
1146	33603	No	Tampa	FL
1147	33603	No	Tampa	FL
1148	33604	No	Tampa	FL
1149	33604	No	Tampa	FL
1150	33617	No	Tampa	FL
1151	33618	No	Tampa	FL
1152	33619	No	Tampa	FL
1153	33626	No	Tampa	FL
1154	33647	No	Tampa	FL
1155	33701	No	Saint Petersburg	FL
1156	33701	No	Saint Petersburg	FL
1157	33702	No	Saint Petersburg	FL
1158	33704	No	Saint Petersburg	FL
1159	33705	No	Saint Petersburg	FL
1160	33705	No	Saint Petersburg	FL
1161	33705	No	Saint Petersburg	FL
1162	33706	Yes	Saint Petersburg	FL
1163	33711	No	Saint Petersburg	FL
1164	33713	No	Saint Petersburg	FL
1165	33713	No	Saint Petersburg	FL
1166	33761	No	Clearwater	FL
1167	33765	No	Clearwater	FL
1168	33774	No	Largo	FL
1169	33803	No	Lakeland	FL
1170	33823	No	Auburndale	FL
1171	33881	No	Winter Haven	FL
1172	33901	No	Fort Myers	FL
1173	33901	No	Fort Myers	FL
1174	33952	No	Port Charlotte	FL
1175	34110	No	Naples	FL
1176	34205	No	Bradenton	FL
1177	34207	No	Bradenton	FL
1178	34232	No	Sarasota	FL
1179	34234	No	Sarasota	FL
1180	34288	No	North Port	FL
1181	34428	No	Crystal River	FL
1182	34431	No	Dunnellon	FL
1183	34465	No	Beverly Hills	FL
1184	34473	No	Ocala	FL
1185	34606	No	Spring Hill	FL
1186	34652	No	New Port Richey	FL
1187	34677	No	Oldsmar	FL
1188	34677	No	Oldsmar	FL
1189	34695	No	Safety Harbor	FL
1190	34761	No	Ocoee	FL
1191	34761	No	Ocoee	FL
1192	34952	No	Port Saint Lucie	FL
1193	34952	No	Port Saint Lucie	FL
1194	34982	Yes	Fort Pierce	FL
1195	35007	Yes	Alabaster	AL
1196	35053	Yes	Crane Hill	AL
1197	35071	No	Gardendale	AL
1198	35180	Yes	Warrior	AL
1199	35212	Yes	Birmingham	AL
1200	35405	No	Tuscaloosa	AL
1201	35405	No	Tuscaloosa	AL
1202	35453	No	Cottondale	AL
1203	35504	No	Jasper	AL
1204	35603	Yes	Decatur	AL
1205	35758	No	Madison	AL
1206	35758	No	Madison	AL
1207	35763	No	Owens Cross Roads	AL
1208	35769	Yes	Scottsboro	AL
1209	36069	Yes	Ramer	AL
1210	36078	No	Tallassee	AL
1211	36109	No	Montgomery	AL
1212	36301	No	Dothan	AL
1213	36362	No	Fort Rucker	AL
1214	36523	No	Coden	AL
1215	36567	No	Robertsdale	AL
1216	36619	Yes	Mobile	AL
1217	37032	No	Cedar Hill	TN
1218	37036	Yes	Charlotte	TN
1219	37040	No	Clarksville	TN
1220	37061	Yes	Erin	TN
1221	37082	Yes	Kingston Springs	TN
1222	37110	Yes	McMinnville	TN
1223	37204	No	Nashville	TN
1224	37205	No	Nashville	TN
1225	37209	No	Nashville	TN
1226	37209	Yes	Nashville	TN
1227	37214	Yes	Nashville	TN
1228	37218	Yes	Nashville	TN
1229	37221	No	Nashville	TN
1230	37405	No	Chattanooga	TN
1231	37405	No	Chattanooga	TN
1232	37716	Yes	Clinton	TN
1233	37716	Yes	Clinton	TN
1234	37830	Yes	Oak Ridge	TN
1235	37849	No	Powell	TN
1236	37914	Yes	Knoxville	TN
1237	37917	No	Knoxville	TN
1238	37920	Yes	Knoxville	TN
1239	37920	Yes	Knoxville	TN
1240	37938	Yes	Knoxville	TN
1241	37938	Yes	Knoxville	TN
1242	38041	Yes	Henning	AR
1243	38103	No	Memphis	TN
1244	38135	No	Memphis	TN
1245	38242	No	Paris	TN
1246	38355	No	Medina	TN
1247	38401	Yes	Columbia	TN
1248	38501	No	Cookeville	TN
1249	38501	No	Cookeville	TN
1250	38572	No	Pleasant Hill	TN
1251	38732	No	Cleveland	MS
1252	38756	No	Leland	MS
1253	38828	Yes	Blue Springs	MS
1254	38833	Yes	Burnsville	MS
1255	38843	Yes	Fulton	MS
1256	39180	No	Vicksburg	MS
1257	39202	No	Jackson	MS
1258	39307	No	Meridian	MS
1259	39365	Yes	Union	MS
1260	39465	No	Petal	MS
1261	39759	Yes	Starkville	MS
1262	39837	No	Colquitt	GA
1263	39837	No	Colquitt	GA
1264	40031	No	La Grange	KY
1265	40033	No	Lebanon	KY
1266	40208	No	Louisville	KY
1267	40211	Yes	Louisville	KY
1268	40220	No	Louisville	KY
1269	40241	Yes	Louisville	KY
1270	40241	Yes	Louisville	KY
1271	40291	No	Louisville	KY
1272	40324	No	Georgetown	KY
1273	40324	No	Georgetown	KY
1274	40403	Yes	Berea	KY
1275	40502	No	Lexington	KY
1276	40504	Yes	Lexington	KY
1277	40508	No	Lexington	KY
1278	40509	No	Lexington	KY
1279	40514	No	Lexington	KY
1280	41004	No	Brooksville	KY
1281	41008	Yes	Carrollton	KY
1282	41017	Yes	Ft Mitchell	KY
1283	41056	No	Maysville	KY
1284	41071	Yes	Newport	KY
1285	41075	Yes	Fort Thomas	KY
1286	41076	No	Newport	KY
1287	41144	No	Greenup	KY
1288	41230	Yes	Louisa	KY
1289	42101	Yes	Bowling Green	KY
1290	42104	Yes	Bowling Green	KY
1291	42104	No	Bowling Green	KY
1292	42701	Yes	Elizabethtown	KY
1293	43026	No	Hilliard	OH
1294	43050	Yes	Mount Vernon	OH
1295	43085	No	Columbus	OH
1296	43123	No	Grove City	OH
1297	43130	Yes	Lancaster	OH
1298	43209	No	Columbus	OH
1299	43209	No	Columbus	OH
1300	43920	No	East Liverpool	OH
1301	43920	Yes	East Liverpool	OH
1302	44004	No	Ashtabula	OH
1303	44047	No	Jefferson	OH
1304	44107	No	Lakewood	OH
1305	44113	No	Cleveland	OH
1306	44125	No	Cleveland	OH
1307	44138	No	Olmsted Falls	OH
1308	44145	No	Westlake	OH
1309	44287	No	West Salem	OH
1310	44460	No	Salem	OH
1311	44614	No	Canal Fulton	OH
1312	44667	No	Orrville	OH
1313	45014	No	Fairfield	OH
1314	45044	No	Middletown	OH
1315	45056	No	Oxford	OH
1316	45056	No	Oxford	OH
1317	45202	Yes	Cincinnati	OH
1318	45209	No	Cincinnati	OH
1319	45215	Yes	Cincinnati	OH
1320	45215	Yes	Cincinnati	OH
1321	45220	No	Cincinnati	OH
1322	45230	No	Cincinnati	OH
1323	45240	Yes	Cincinnati	OH
1324	45324	No	Fairborn	OH
1325	45434	No	Dayton	OH
1326	45503	No	Springfield	OH
1327	45701	No	Athens	OH
1328	46001	Yes	Alexandria	IN
1329	46013	No	Anderson	IN
1330	46055	No	McCordsville	IN
1331	46077	No	Zionsville	IN
1332	46107	No	Beech Grove	IN
1333	46131	Yes	Franklin	IN
1334	46131	No	Franklin	IN
1335	46135	No	Greencastle	IN
1336	46168	Yes	Plainfield	IN
1337	46203	No	Indianapolis	IN
1338	46254	No	Indianapolis	IN
1339	46526	No	Goshen	IN
1340	46617	No	South Bend	IN
1341	46619	Yes	South Bend	IN
1342	46755	No	Kendallville	IN
1343	46816	No	Fort Wayne	IN
1344	46845	No	Fort Wayne	IN
1345	46970	Yes	Peru	IN
1346	47036	No	Oldenburg	IN
1347	47135	No	Laconia	IN
1348	47172	Yes	Sellersburg	IN
1349	47172	Yes	Sellersburg	IN
1350	47274	Yes	Seymour	IN
1351	47374	No	Richmond	IN
1352	47374	No	Richmond	IN
1353	47404	No	Bloomington	IN
1354	47710	Yes	Evansville	IN
1355	47710	Yes	Evansville	IN
1356	48009	No	Birmingham	MI
1357	48040	No	Marysville	MI
1358	48044	No	Macomb	MI
1359	48066	No	Roseville	MI
1360	48066	No	Roseville	MI
1361	48066	No	Roseville	MI
1362	48103	No	Ann Arbor	MI
1363	48103	No	Ann Arbor	MI
1364	48104	Yes	Ann Arbor	MI
1365	48104	No	Ann Arbor	MI
1366	48105	No	Ann Arbor	MI
1367	48105	No	Ann Arbor	MI
1368	48114	No	Brighton	MI
1369	48114	No	Brighton	MI
1370	48116	No	Brighton	MI
1371	48127	Yes	Dearborn Heights	MI
1372	48130	No	Dexter	MI
1373	48193	No	Riverview	MI
1374	48197	No	Ypsilanti	MI
1375	48198	No	Ypsilanti	MI
1376	48209	No	Detroit	MI
1377	48209	No	Detroit	MI
1378	48357	No	Highland	MI
1379	48357	No	Highland	MI
1380	48371	No	Oxford	MI
1381	48444	No	Imlay City	MI
1382	48455	Yes	Metamora	MI
1383	48507	No	Flint	MI
1384	48642	No	Midland	MI
1385	48808	No	Bath	MI
1386	48815	No	Clarksville	MI
1387	48829	No	Edmore	MI
1388	48840	No	Haslett	MI
1389	48875	No	Portland	MI
1390	48906	No	Lansing	MI
1391	49006	No	Kalamazoo	MI
1392	49008	No	Kalamazoo	MI
1393	49009	Yes	Kalamazoo	MI
1394	49037	Yes	Battle Creek	MI
1395	49046	No	Delton	MI
1396	49046	No	Delton	MI
1397	49221	Yes	Adrian	MI
1398	49252	No	Litchfield	MI
1399	49326	Yes	Gowen	MI
1400	49419	No	Hamilton	MI
1401	49421	No	Hesperia	MI
1402	49512	No	Grand Rapids	MI
1403	49525	No	Grand Rapids	MI
1404	49614	No	Bear Lake	MI
1405	49701	No	Mackinaw City	MI
1406	49720	No	Charlevoix	MI
1407	49721	No	Cheboygan	MI
1408	49829	No	Escanaba	MI
1409	49829	No	Escanaba	MI
1410	49855	No	Marquette	MI
1411	49855	No	Marquette	MI
1412	49855	No	Marquette	MI
1413	49855	No	Marquette	MI
1414	49938	No	Ironwood	MI
1415	50010	No	Ames	IA
1416	50010	No	Ames	IA
1417	50010	No	Ames	IA
1418	50010	No	Ames	IA
1419	50010	No	Ames	IA
1420	50023	No	Ankeny	IA
1421	50023	No	Ankeny	IA
1422	50135	No	Kellogg	IA
1423	50312	No	Des Moines	IA
1424	50315	No	Des Moines	IA
1425	50317	No	Des Moines	IA
1426	50321	No	Des Moines	IA
1427	50401	No	Mason City	IA
1428	50659	No	New Hampton	IA
1429	50854	No	Mount Ayr	IA
1430	51106	Yes	Sioux City	IA
1431	51564	Yes	Pisgah	IA
1432	52003	No	Dubuque	IA
1433	52040	No	Dyersville	IA
1434	52214	No	Central City	IA
1435	52333	No	Solon	IA
1436	52403	Yes	Cedar Rapids	IA
1437	52403	Yes	Cedar Rapids	IA
1438	52655	No	West Burlington	IA
1439	52772	No	Tipton	IA
1440	52778	No	Wilton	IA
1441	53004	No	Belgium	WI
1442	53021	No	Fredonia	WI
1443	53029	No	Hartland	WI
1444	53034	No	Hustisford	WI
1445	53045	No	Brookfield	WI
1446	53045	No	Brookfield	WI
1447	53074	No	Port Washington	WI
1448	53103	No	Big Bend	WI
1449	53105	No	Burlington	WI
1450	53154	No	Oak Creek	WI
1451	53158	No	Pleasant Prairie	WI
1452	53158	No	Pleasant Prairie	WI
1453	53189	No	Waukesha	WI
1454	53190	No	Whitewater	WI
1455	53202	No	Milwaukee	WI
1456	53211	No	Milwaukee	WI
1457	53212	No	Milwaukee	WI
1458	53213	No	Milwaukee	WI
1459	53217	No	Milwaukee	WI
1460	53220	No	Milwaukee	WI
1461	53220	No	Milwaukee	WI
1462	53222	No	Milwaukee	WI
1463	53226	Yes	Milwaukee	WI
1464	53226	No	Milwaukee	WI
1465	53402	No	Racine	WI
1466	53402	No	Racine	WI
1467	53504	Yes	Argyle	WI
1468	53504	No	Argyle	WI
1469	53548	No	Janesville	WI
1470	53548	No	Janesville	WI
1471	53562	No	Middleton	WI
1472	53562	No	Middleton	WI
1473	53562	No	Middleton	WI
1474	53563	No	Milton	WI
1475	53563	No	Milton	WI
1476	53572	No	Mount Horeb	WI
1477	53572	No	Mount Horeb	WI
1478	53572	No	Mount Horeb	WI
1479	53573	No	Muscoda	WI
1480	53581	Yes	Richland Center	WI
1481	53589	No	Stoughton	WI
1482	53703	No	Madison	WI
1483	53704	No	Madison	WI
1484	53711	Yes	Madison	WI
1485	53711	No	Madison	WI
1486	53711	No	Madison	WI
1487	53726	No	Madison	WI
1488	53913	No	Baraboo	WI
1489	53913	No	Baraboo	WI
1490	53916	No	Beaver Dam	WI
1491	53959	No	Reedsburg	WI
1492	54140	No	Little Chute	WI
1493	54170	No	Shiocton	WI
1494	54311	No	Green Bay	WI
1495	54311	No	Green Bay	WI
1496	54401	No	Wausau	WI
1497	54401	No	Wausau	WI
1498	54449	No	Marshfield	WI
1499	54449	Yes	Marshfield	WI
1500	54457	No	Nekoosa	WI
1501	54457	No	Nekoosa	WI
1502	54462	No	Pearson	WI
1503	54467	No	Plover	WI
1504	54494	No	Wisconsin Rapids	WI
1505	54521	No	Eagle River	WI
1506	54521	No	Eagle River	WI
1507	54531	No	Hazelhurst	WI
1508	54629	No	Fountain City	WI
1509	54629	No	Fountain City	WI
1510	54639	No	La Farge	WI
1511	54729	No	Chippewa Falls	WI
1512	54751	No	Menomonie	WI
1513	54758	No	Osseo	WI
1514	54812	No	Barron	WI
1515	54837	No	Frederic	WI
1516	54837	No	Frederic	WI
1517	54880	No	Superior	WI
1518	54880	No	Superior	WI
1519	54891	No	Washburn	WI
1520	54901	No	Oshkosh	WI
1521	54901	No	Oshkosh	WI
1522	54902	No	Oshkosh	WI
1523	54929	No	Clintonville	WI
1524	54937	No	Fond Du Lac	WI
1525	55024	No	Farmington	MN
1526	55044	No	Lakeville	MN
1527	55066	Yes	Red Wing	MN
1528	55066	No	Red Wing	MN
1529	55104	No	Saint Paul	MN
1530	55108	No	Saint Paul	MN
1531	55112	No	Saint Paul	MN
1532	55116	No	Saint Paul	MN
1533	55125	No	Saint Paul	MN
1534	55337	No	Burnsville	MN
1535	55382	No	South Haven	MN
1536	55382	No	South Haven	MN
1537	55398	No	Zimmerman	MN
1538	55398	No	Zimmerman	MN
1539	55406	No	Minneapolis	MN
1540	55406	No	Minneapolis	MN
1541	55407	No	Minneapolis	MN
1542	55408	No	Minneapolis	MN
1543	55410	No	Minneapolis	MN
1544	55417	No	Minneapolis	MN
1545	55417	No	Minneapolis	MN
1546	55418	No	Minneapolis	MN
1547	55418	No	Minneapolis	MN
1548	55420	No	Minneapolis	MN
1549	55435	Yes	Minneapolis	MN
1550	55790	No	Tower	MN
1551	55811	No	Duluth	MN
1552	55901	No	Rochester	MN
1553	55901	No	Rochester	MN
1554	55902	No	Rochester	MN
1555	55912	No	Austin	MN
1556	55934	No	Eyota	MN
1557	55987	No	Winona	MN
1558	55987	No	Winona	MN
1559	56081	No	Saint James	MN
1560	56362	No	Paynesville	MN
1561	56482	No	Wadena	MN
1562	57104	No	Sioux Falls	SD
1563	57110	No	Sioux Falls	SD
1564	57301	No	Mitchell	SD
1565	57301	No	Mitchell	SD
1566	57501	Yes	Pierre	SD
1567	57601	No	Mobridge	SD
1568	58201	No	Grand Forks	ND
1569	58201	No	Grand Forks	ND
1570	59047	No	Livingston	MT
1571	59218	No	Culbertson	MT
1572	59715	No	Bozeman	MT
1573	59801	No	Missoula	MT
1574	60014	No	Crystal Lake	IL
1575	60025	No	Glenview	IL
1576	60046	No	Lake Villa	IL
1577	60067	No	Palatine	IL
1578	60074	No	Palatine	IL
1579	60077	No	Skokie	IL
1580	60115	No	Dekalb	IL
1581	60123	No	Elgin	IL
1582	60526	No	La Grange Park	IL
1583	60540	Yes	Naperville	IL
1584	60564	No	Naperville	IL
1585	60605	No	Chicago	IL
1586	60605	No	Chicago	IL
1587	60607	No	Chicago	IL
1588	60607	No	Chicago	IL
1589	60610	No	Chicago	IL
1590	60614	No	Chicago	IL
1591	60614	No	Chicago	IL
1592	60614	No	Chicago	IL
1593	60618	No	Chicago	IL
1594	60618	No	Chicago	IL
1595	60622	No	Chicago	IL
1596	60622	No	Chicago	IL
1597	60622	No	Chicago	IL
1598	60622	No	Chicago	IL
1599	60626	No	Chicago	IL
1600	60637	No	Chicago	IL
1601	60638	No	Chicago	IL
1602	60638	No	Chicago	IL
1603	60640	No	Chicago	IL
1604	60641	No	Chicago	IL
1605	60642	No	Chicago	IL
1606	60655	No	Chicago	IL
1607	60655	No	Chicago	IL
1608	60657	No	Chicago	IL
1609	60960	No	Rankin	IL
1610	61008	No	Belvidere	IL
1611	61008	No	Belvidere	IL
1612	61036	No	Galena	IL
1613	61036	No	Galena	IL
1614	61350	No	Ottawa	IL
1615	61354	No	Peru	IL
1616	61354	No	Peru	IL
1617	61356	No	Princeton	IL
1618	61364	No	Streator	IL
1619	61604	No	Peoria	IL
1620	61801	Yes	Urbana	IL
1621	61801	Yes	Urbana	IL
1622	61802	No	Urbana	IL
1623	61821	No	Champaign	IL
1624	61821	No	Champaign	IL
1625	61821	Yes	Champaign	IL
1626	61853	No	Mahomet	IL
1627	62025	Yes	Edwardsville	IL
1628	62025	Yes	Edwardsville	IL
1629	62095	Yes	Wood River	IL
1630	62246	Yes	Greenville	IL
1631	62401	No	Effingham	IL
1632	62704	Yes	Springfield	IL
1633	62801	Yes	Centralia	IL
1634	62930	No	Eldorado	IL
1635	62946	Yes	Harrisburg	IL
1636	63028	No	Festus	MO
1637	63101	No	Saint Louis	MO
1638	63109	No	Saint Louis	MO
1639	63111	Yes	Saint Louis	MO
1640	63119	Yes	Saint Louis	MO
1641	63122	Yes	Saint Louis	MO
1642	63301	No	Saint Charles	MO
1643	63368	No	O Fallon	MO
1644	63751	Yes	Glenallen	MO
1645	63751	Yes	Glenallen	MO
1646	64034	No	Greenwood	MO
1647	64109	Yes	Kansas City	MO
1648	64110	Yes	Kansas City	MO
1649	64110	No	Kansas City	MO
1650	64111	No	Kansas City	MO
1651	64114	Yes	Kansas City	MO
1652	64114	Yes	Kansas City	MO
1653	64116	Yes	Kansas City	MO
1654	64145	No	Kansas City	MO
1655	64155	No	Kansas City	MO
1656	64633	No	Carrollton	MO
1657	65109	Yes	Jefferson City	MO
1658	65201	No	Columbia	MO
1659	65201	No	Columbia	MO
1660	65202	Yes	Columbia	MO
1661	65202	Yes	Columbia	MO
1662	65203	Yes	Columbia	MO
1663	65203	Yes	Columbia	MO
1664	65251	No	Fulton	MO
1665	65401	No	Rolla	MO
1666	65548	Yes	Mountain View	MO
1667	65548	Yes	Mountain View	MO
1668	65580	No	Vichy	MO
1669	65608	Yes	Ava	MO
1670	65616	No	Branson	MO
1671	65616	No	Branson	MO
1672	65626	Yes	Caulfield	MO
1673	65626	Yes	Caulfield	MO
1674	65672	Yes	Hollister	MO
1675	65714	Yes	Nixa	MO
1676	65738	No	Republic	MO
1677	65742	No	Rogersville	MO
1678	65793	No	Willow Springs	MO
1679	65802	Yes	Springfield	MO
1680	65802	Yes	Springfield	MO
1681	65802	Yes	Springfield	MO
1682	65803	Yes	Springfield	MO
1683	65803	Yes	Springfield	MO
1684	65803	No	Springfield	MO
1685	65807	No	Springfield	MO
1686	65807	Yes	Springfield	MO
1687	66044	Yes	Lawrence	KS
1688	66048	No	Leavenworth	KS
1689	66048	No	Leavenworth	KS
1690	66053	Yes	Louisburg	KS
1691	66062	No	Olathe	KS
1692	66102	Yes	Kansas City	KS
1693	66103	Yes	Kansas City	KS
1694	66212	No	Shawnee Mission	KS
1695	66226	No	Shawnee Mission	KS
1696	66604	Yes	Topeka	KS
1697	66615	No	Topeka	KS
1698	66615	No	Topeka	KS
1699	67207	No	Wichita	KS
1700	67209	Yes	Wichita	KS
1701	67209	Yes	Wichita	KS
1702	67212	No	Wichita	KS
1703	67216	Yes	Wichita	KS
1704	67401	No	Salina	KS
1705	67401	No	Salina	KS
1706	68133	No	Papillion	NE
1707	68516	No	Lincoln	NE
1708	68516	No	Lincoln	NE
1709	68771	No	Randolph	NE
1710	70115	No	New Orleans	LA
1711	70116	No	New Orleans	LA
1712	70124	No	New Orleans	LA
1713	70380	No	Morgan City	LA
1714	70448	No	Mandeville	LA
1715	70461	No	Slidell	LA
1716	70506	No	Lafayette	LA
1717	70518	Yes	Broussard	LA
1718	70615	No	Lake Charles	LA
1719	70726	No	Denham Springs	LA
1720	70769	No	Prairieville	LA
1721	70806	No	Baton Rouge	LA
1722	70806	No	Baton Rouge	LA
1723	70810	No	Baton Rouge	LA
1724	71457	No	Natchitoches	LA
1725	71753	Yes	Magnolia	AR
1726	72034	Yes	Conway	AR
1727	72127	Yes	Plumerville	AR
1728	72132	No	Redfield	AR
1729	72396	No	Wynne	AR
1730	72401	No	Jonesboro	AR
1731	72616	No	Berryville	AR
1732	72632	Yes	Eureka Springs	AR
1733	72632	Yes	Eureka Springs	AR
1734	72648	No	Marble Falls	AR
1735	72701	Yes	Fayetteville	AR
1736	72701	Yes	Fayetteville	AR
1737	72703	No	Fayetteville	AR
1738	72703	Yes	Fayetteville	AR
1739	72753	No	Prairie Grove	AR
1740	72756	No	Rogers	AR
1741	72756	No	Rogers	AR
1742	72936	No	Greenwood	AR
1743	72940	Yes	Huntington	AR
1744	73012	No	Bray	OK
1745	73034	Yes	Edmond	OK
1746	73034	Yes	Edmond	OK
1747	73069	Yes	Norman	OK
1748	73071	No	Norman	OK
1749	73111	Yes	Oklahoma City	OK
1750	73112	No	Oklahoma City	OK
1751	73160	No	Oklahoma City	OK
1752	73162	No	Oklahoma City	OK
1753	73460	Yes	Tishomingo	OK
1754	74010	No	Bristow	OK
1755	74012	No	Broken Arrow	OK
1756	74020	No	Cleveland	OK
1757	74059	No	Perkins	OK
1758	74074	No	Stillwater	OK
1759	74074	Yes	Stillwater	OK
1760	74074	No	Stillwater	OK
1761	74075	No	Stillwater	OK
1762	74104	Yes	Tulsa	OK
1763	74346	No	Jay	OK
1764	74601	No	Ponca City	OK
1765	74601	Yes	Ponca City	OK
1766	74965	Yes	Westville	OK
1767	75035	No	Frisco	TX
1768	75052	No	Grand Prairie	TX
1769	75062	Yes	Irving	TX
1770	75075	No	Plano	TX
1771	75075	No	Plano	TX
1772	75075	No	Plano	TX
1773	75077	No	Lewisville	TX
1774	75080	No	Richardson	TX
1775	75080	No	Richardson	TX
1776	75080	No	Richardson	TX
1777	75093	No	Plano	TX
1778	75093	No	Plano	TX
1779	75093	No	Plano	TX
1780	75093	No	Plano	TX
1781	75093	No	Plano	TX
1782	75218	No	Dallas	TX
1783	75219	No	Dallas	TX
1784	75230	No	Dallas	TX
1785	75231	No	Dallas	TX
1786	75234	Yes	Dallas	TX
1787	75234	No	Dallas	TX
1788	75235	No	Dallas	TX
1789	75238	No	Dallas	TX
1790	75240	No	Dallas	TX
1791	75240	No	Dallas	TX
1792	75252	Yes	Dallas	TX
1793	75252	Yes	Dallas	TX
1794	75418	No	Bonham	TX
1795	75449	Yes	Ladonia	TX
1796	75449	Yes	Ladonia	TX
1797	75559	No	De Kalb	TX
1798	75559	No	De Kalb	TX
1799	76001	No	Arlington	TX
1800	76008	No	Aledo	TX
1801	76012	No	Arlington	TX
1802	76013	No	Arlington	TX
1803	76016	No	Arlington	TX
1804	76017	No	Arlington	TX
1805	76028	No	Burleson	TX
1806	76031	No	Cleburne	TX
1807	76031	Yes	Cleburne	TX
1808	76049	No	Granbury	TX
1809	76053	No	Hurst	TX
1810	76054	No	Hurst	TX
1811	76054	No	Hurst	TX
1812	76107	No	Fort Worth	TX
1813	76107	No	Fort Worth	TX
1814	76116	No	Fort Worth	TX
1815	76116	No	Fort Worth	TX
1816	76116	No	Fort Worth	TX
1817	76116	No	Fort Worth	TX
1818	76123	No	Fort Worth	TX
1819	76123	No	Fort Worth	TX
1820	76132	No	Fort Worth	TX
1821	76137	No	Fort Worth	TX
1822	76182	No	North Richland Hills	TX
1823	76205	No	Denton	TX
1824	76209	No	Denton	TX
1825	76240	No	Gainesville	TX
1826	76273	No	Whitesboro	TX
1827	76579	Yes	Troy	TX
1828	76859	No	Menard	TX
1829	76905	Yes	San Angelo	TX
1830	77004	No	Houston	TX
1831	77007	No	Houston	TX
1832	77018	No	Houston	TX
1833	77025	No	Houston	TX
1834	77048	Yes	Houston	TX
1835	77054	No	Houston	TX
1836	77074	No	Houston	TX
1837	77095	No	Houston	TX
1838	77095	No	Houston	TX
1839	77096	No	Houston	TX
1840	77098	No	Houston	TX
1841	77304	No	Conroe	TX
1842	77449	No	Katy	TX
1843	77521	No	Baytown	TX
1844	77573	No	League City	TX
1845	77573	Yes	League City	TX
1846	77590	No	Texas City	TX
1847	77612	No	Buna	TX
1848	77801	No	Bryan	TX
1849	77801	No	Bryan	TX
1850	77803	No	Bryan	TX
1851	77808	No	Bryan	TX
1852	77840	No	College Station	TX
1853	77845	Yes	College Station	TX
1854	77864	No	Madisonville	TX
1855	78028	No	Kerrville	TX
1856	78028	No	Kerrville	TX
1857	78163	No	Bulverde	TX
1858	78374	No	Portland	TX
1859	78501	No	Mcallen	TX
1860	78526	No	Brownsville	TX
1861	78613	No	Cedar Park	TX
1862	78613	No	Cedar Park	TX
1863	78640	No	Kyle	TX
1864	78653	Yes	Manor	TX
1865	78664	No	Round Rock	TX
1866	78681	No	Round Rock	TX
1867	78681	No	Round Rock	TX
1868	78681	No	Round Rock	TX
1869	78704	No	Austin	TX
1870	78732	No	Austin	TX
1871	78734	No	Austin	TX
1872	78736	No	Austin	TX
1873	78739	No	Austin	TX
1874	78741	No	Austin	TX
1875	78746	No	Austin	TX
1876	78751	No	Austin	TX
1877	78758	No	Austin	TX
1878	78760	Yes	Austin	TX
1879	79015	No	Canyon	TX
1880	79036	No	Fritch	TX
1881	79109	No	Amarillo	TX
1882	79601	No	Abilene	TX
1883	79761	No	Odessa	TX
1884	79924	No	El Paso	TX
1885	80026	No	Lafayette	CO
1886	80033	No	Wheat Ridge	CO
1887	80123	No	Littleton	CO
1888	80123	No	Littleton	CO
1889	80132	Yes	Monument	CO
1890	80134	No	Parker	CO
1891	80204	No	Denver	CO
1892	80204	No	Denver	CO
1893	80206	No	Denver	CO
1894	80206	No	Denver	CO
1895	80209	No	Denver	CO
1896	80209	No	Denver	CO
1897	80211	No	Denver	CO
1898	80211	No	Denver	CO
1899	80228	No	Denver	CO
1900	80232	No	Denver	CO
1901	80246	No	Denver	CO
1902	80305	No	Boulder	CO
1903	80305	No	Boulder	CO
1904	80401	No	Golden	CO
1905	80428	No	Clark	CO
1906	80503	No	Longmont	CO
1907	80516	No	Erie	CO
1908	80516	No	Erie	CO
1909	80524	No	Fort Collins	CO
1910	80537	No	Loveland	CO
1911	80903	No	Colorado Springs	CO
1912	81122	No	Bayfield	CO
1913	81147	No	Pagosa Springs	CO
1914	81301	No	Durango	CO
1915	82072	No	Laramie	WY
1916	82072	No	Laramie	WY
1917	83201	No	Pocatello	ID
1918	83301	No	Twin Falls	ID
1919	83501	No	Lewiston	ID
1920	83628	No	Homedale	ID
1921	83634	No	Kuna	ID
1922	83646	No	Meridian	ID
1923	83706	No	Boise	ID
1924	83843	No	Moscow	ID
1925	83843	No	Moscow	ID
1926	83854	No	Post Falls	ID
1927	84014	No	Centerville	UT
1928	84037	No	Kaysville	UT
1929	84057	No	Orem	UT
1930	84095	No	South Jordan	UT
1931	84102	No	Salt Lake City	UT
1932	84107	No	Salt Lake City	UT
1933	84107	No	Salt Lake City	UT
1934	84109	No	Salt Lake City	UT
1935	84109	No	Salt Lake City	UT
1936	84111	No	Salt Lake City	UT
1937	84116	No	Salt Lake City	UT
1938	84124	No	Salt Lake City	UT
1939	84129	No	Salt Lake City	UT
1940	84321	No	Logan	UT
1941	84321	No	Logan	UT
1942	84601	No	Provo	UT
1943	84604	No	Provo	UT
1944	84627	No	Ephraim	UT
1945	85016	No	Phoenix	AZ
1946	85048	No	Phoenix	AZ
1947	85142	No	Queen Creek	AZ
1948	85281	No	Tempe	AZ
1949	85302	Yes	Glendale	AZ
1950	85331	No	Cave Creek	AZ
1951	85331	No	Cave Creek	AZ
1952	85395	No	Peoria	AZ
1953	85603	No	Bisbee	AZ
1954	85618	No	Mammoth	AZ
1955	85701	No	Tucson	AZ
1956	85704	No	Tucson	AZ
1957	85705	No	Tucson	AZ
1958	85730	No	Tucson	AZ
1959	85742	Yes	Tucson	AZ
1960	86323	Yes	Chino Valley	AZ
1961	86433	No	Oatman	AZ
1962	87047	Yes	Sandia Park	NM
1963	87047	No	Sandia Park	NM
1964	87104	No	Albuquerque	NM
1965	87105	No	Albuquerque	NM
1966	87107	No	Albuquerque	NM
1967	87107	No	Albuquerque	NM
1968	87120	No	Albuquerque	NM
1969	87544	No	Los Alamos	NM
1970	88039	No	Glenwood	NM
1971	88130	Yes	Portales	NM
1972	88220	Yes	Carlsbad	NM
1973	88240	No	Hobbs	NM
1974	88260	No	Lovington	NM
1975	88349	Yes	Sunspot	NM
1976	88418	No	Des Moines	NM
1977	89113	Yes	Las Vegas	NV
1978	89130	No	Las Vegas	NV
1979	89130	No	Las Vegas	NV
1980	89145	No	Las Vegas	NV
1981	89166	No	Las Vegas	NV
1982	89408	No	Fernley	NV
1983	89445	No	Winnemucca	NV
1984	90014	Yes	Los Angeles	CA
1985	90025	No	Los Angeles	CA
1986	90026	No	Los Angeles	CA
1987	90026	No	Los Angeles	CA
1988	90026	No	Los Angeles	CA
1989	90035	No	Los Angeles	CA
1990	90049	No	Los Angeles	CA
1991	90260	No	Lawndale	CA
1992	90402	No	Santa Monica	CA
1993	90402	No	Santa Monica	CA
1994	90405	No	Santa Monica	CA
1995	90631	No	La Habra	CA
1996	90720	No	Los Alamitos	CA
1997	90720	No	Los Alamitos	CA
1998	90802	Yes	Long Beach	CA
1999	91010	No	Duarte	CA
[truncated: 268 more rows]
